# Supplementary material for: Mechanisms of urate transport and uricosuric drugs inhibition in human URAT1
Source: Nat Commun. 2025 Feb 10;16:1512. doi: 10.1038/s41467-025-56843-5 (PMC11811179; doi:10.1038/s41467-025-56843-5)
Supplement: Supplementary file 6 — Source Data [file 41467_2025_56843_MOESM6_ESM.xlsx]

## Sheet: Figure1a-e
Figure 1a
Data are normalized to hURAT1WT DMSO
N = 3 technical replicates. (i - iii) represents technical repliactes per plate.
hURAT1WT	I	II	III	Avrg	SD	P-value
DMSO	118.012	82.1611	99.8269	100	17.926
Benzbromarone	-9.17873	-1.77274	-7.20883	-6.05343	3.8358	<0.0001
Verinurad	11.6288	9.39364	0.32053	7.11432	5.9888	<0.0001
hURAT1EM	I	II	III	Avrg	SD
DMSO	193.135	149.552	202.117	181.601	28.1166
Benzbromarone	7.26588	17.9424	14.6116	13.2733	5.46261	<0.0001
Verinurad	42.9027	35.5522	23.6961	34.0503	9.69094	<0.0001
Figure 1b
N = 3 technical replicates. (i - iii) represents technical repliactes per plate.
hURAT1WT	urate conc (μM)	I	II	III	Avrg	SD
	0	76.6911	131.17	186.955	131.605	55.1331
	62.5	1023.72	1502.65	1623.29	1383.22	317.129
	125	2028.99	2377.96	2716.01	2374.32	343.527
	250	2315.07	2673.46	2751.09	2579.87	232.584
	500	2456.38	3376.66	3345.03	3059.36	522.435
	1000	3200.84	4259.59	3924.52	3794.98	541.134
	2000	3876.69	5201.59	5550.43	4876.24	883.03
	4000	3865.98	5788.66	5129.02	4927.88	976.992
hURAT1EM	urate conc (μM)	I	II	III	Avrg	SD
	0	165.378	271.266	592.99	343.211	222.699
	62.5	1987.67	2064.42	2036.45	2029.51	38.8426
	125	3531.76	4084.44	4560.15	4058.78	514.677
	250	4522.75	4711.23	5357.49	4863.82	437.79
	500	6754.16	6563.6	5994.44	6437.4	395.273
	1000	7633.02	9323.74	8270.97	8409.24	853.798
	2000	8248.89	10029.8	8385.86	8888.17	991.029
	4000	9605.02	11098	9397.61	10033.6	927.678
Figure 1c
Data are normalized to hURAT1WT
N = 3 technical replicates. (i - iii) represents technical repliactes per plate.
	I	II	III	Avrg	SD	P-value
hURAT1WT	97.7634	98.2029	104.034	100	3.50018
hURAT1EM	258.126	251.923	204.719	238.256	29.2089	0.0012
Figure 1d
Data are normalized to hURAT1WT or hURAT1EM DMSO sample
N = 3 technical replicates. (i - iii) represents technical repliactes per plate.
hURAT1WT	Compound	Dose(nM)	I	II	III	Avrg	SD
	DMSO	0	118.012	82.1611	99.8269	100	17.926
	Benzbromarone	0.256	75.4317	91.0638	103.405	89.9669	14.019
	Benzbromarone	1.28	73.1331	76.3719	92.3829	80.6293	10.3069
	Benzbromarone	6.4	82.9416	90.9303	84.0196	85.9638	4.3347
	Benzbromarone	32	68.7745	47.3101	60.6283	58.9043	10.8356
	Benzbromarone	160	16.0721	24.5521	32.0697	24.2313	8.00367
	Benzbromarone	800	1.64335	3.25228	6.34864	3.74809	2.39151
	Benzbromarone	4000	-9.17873	-1.77274	-7.20883	-6.05343	3.8358
hURAT1EM	DMSO	0	106.351	82.3518	111.297	100	15.4826
	Benzbromarone	0.256	84.1967	95.899	102.542	94.2125	9.28815
	Benzbromarone	1.28	82.1712	83.234	81.3294	82.2449	0.954425
	Benzbromarone	6.4	84.0202	99.4212	125.913	103.118	21.1897
	Benzbromarone	32	80.6333	68.697	74.9227	74.751	5.96998
	Benzbromarone	160	30.5087	29.975	41.6294	34.0377	6.58001
	Benzbromarone	800	12.9771	11.4658	12.392	12.2783	0.762041
	Benzbromarone	4000	4.00101	9.88008	8.04597	7.30902	3.00802
Data are normalized to hURAT1WT or hURAT1EM DMSO sample
N = 3 technical replicates. (i - iii) represents technical repliactes per plate.
Figure 1e
hURAT1WT	Compound	Dose(nM)	I	II	III	Avrg	SD
	DMSO	0	110.713	107.327	81.9602	100	15.7144
	Verinurad	0.064	76.5011	116.758	91.6278	94.9622	20.3343
	Verinurad	0.32	94.7491	97.756	123.826	105.444	15.9907
	Verinurad	1.6	89.509	94.9031	85.8896	90.1006	4.53581
	Verinurad	8	94.0212	86.1346	79.6417	86.5992	7.20102
	Verinurad	40	35.3665	50.8026	37.9167	41.3619	8.2747
	Verinurad	200	20.089	20.0416	23.5222	21.2176	1.99595
	Verinurad	1000	11.6288	9.39364	0.32053	7.11432	5.9888
hURAT1EM	DMSO	0	110.104	101.192	88.7042	100	10.7495
	Verinurad	0.064	81.1748	121.922	103.503	102.2	20.4047
	Verinurad	0.32	91.1187	83.4462	110.526	95.0305	13.9575
	Verinurad	1.6	115.176	89.2547	75.3902	93.2735	20.1949
	Verinurad	8	88.8116	91.0148	77.8046	85.877	7.07721
	Verinurad	40	74.7465	94.3956	74.9155	81.3525	11.296
	Verinurad	200	24.0617	26.2261	31.1247	27.1375	3.61863
	Verinurad	1000	19.7564	16.3715	10.9119	15.6799	4.46261

## Sheet: Figure2f-g
Figure 2f
Data are normalized to hURAT1WT
N = 3 technical replicates. (i - iii) represents technical repliactes per plate.
	I	II	III	Avrg	SD	P-value
hURAT1WT	112.22	98.33	89.45	100	11.4765
F365A	16.82	20.16	5.57	14.1833	7.64402	<0.0001
F364A	0.8	4.54	-0.08	1.75333	2.45311	<0.0001
F360A	118.781	137.037	126.156	127.325	9.1838	0.0003
F449A	-2.72	-1.45	1.54	-0.876667	2.18711	<0.0001
F241A	51.66	50.27	41.33	47.7533	5.60602	<0.0001
Figure 2g
Data are normalized to hURAT1WT
N = 3 technical replicates. (i - iii) represents technical repliactes per plate.
	I	II	III	Avrg	SD	P-value
hURAT1WT	95.98	102.41	101.61	100	3.50433
F365A	78.32	77.84	77.99	78.05	0.245561	<0.0001
F364A	64.05	65.03	70.06	66.38	3.22442	<0.0001
F360A	122.66	119.28	121.48	121.14	1.71546	<0.0001
F449A	27.65	27.97	25.18	26.9333	1.52684	<0.0001
F241A	116.07	116.59	116.28	116.313	0.261598	<0.0001

## Sheet: Figure3d-3f
Figure 3d
Data are normalized to hURAT1WT
N = 3 technical replicates. (i - iii) represents technical repliactes per plate.
	I	II	III	Avrg	SD	P-value
hURAT1WT	118.012	82.1611	99.8269	100	17.926
F360T	73.565	63.7054	98.6052	78.6252	17.9918	0.2156
F364Y	75.2934	74.1038	85.9927	78.4633	6.54771	0.2114
N237A	118.781	137.037	126.156	127.325	9.1838	0.1007
Figure 3e
Data are normalized to hURAT1WT
N = 3 technical replicates. (i - iii) represents technical repliactes per plate.
	I	II	III	Avrg	SD	P-value
hURAT1WT	105.689	98.1946	96.1167	100	5.03492
F360T	110.076	103.377	110.356	107.936	3.95115	0.1071
F364Y	137.667	136.974	135.63	136.757	1.03542	<0.0001
N237A	150.361	143.005	152.662	148.676	5.04387	<0.0001
Figure 3f
Data are normalized to hURAT1WT or hURAT1 mutants DMSO sample
N = 3 technical replicates. (i - iii) represents technical repliactes per plate.
	hURAT1WT	Compound	Dose(nM)	I	II	III	Avrg	SD
		DMSO	0	118.012	82.1611	99.8269	100	17.926
		Benzbromarone	0.256	75.4317	91.0638	103.405	89.9669	14.019
		Benzbromarone	1.28	73.1331	76.3719	92.3829	80.6293	10.3069
		Benzbromarone	6.4	82.9416	90.9303	84.0196	85.9638	4.3347
		Benzbromarone	32	68.7745	47.3101	60.6283	58.9043	10.8356
		Benzbromarone	160	16.0721	24.5521	32.0697	24.2313	8.00367
		Benzbromarone	800	1.64335	3.25228	6.34864	3.74809	2.39151
		Benzbromarone	4000	-9.17873	-1.77274	-7.20883	-6.05343	3.8358
	F360T	DMSO	0	93.5641	81.0242	125.412	100	22.8829
		Benzbromarone	0.256	86.9671	72.96	68.3833	76.1035	9.68248
		Benzbromarone	1.28	88.6978	79.017	85.6741	84.463	4.95274
		Benzbromarone	6.4	81.9942	86.2036	87.7264	85.3081	2.96917
		Benzbromarone	32	96.3206	82.1931	112.618	97.044	15.2254
		Benzbromarone	160	54.3777	81.9765	68.2691	68.2078	13.7995
		Benzbromarone	800	25.4483	24.6155	25.302	25.1219	0.444671
		Benzbromarone	4000	-5.02913	20.034	11.1905	8.73179	12.7112
	F364Y	DMSO	0	95.9601	94.4439	109.596	100	8.34496
		Benzbromarone	0.256	72.1474	99.9587	94.82	88.9754	14.7982
		Benzbromarone	1.28	80.8004	93.0231	88.6197	87.4811	6.19038
		Benzbromarone	6.4	71.8253	73.3311	61.8225	68.9929	6.25528
		Benzbromarone	32	71.2135	72.699	79.077	74.3299	4.17774
		Benzbromarone	160	34.2436	56.5261	45.4019	45.3905	11.1412
		Benzbromarone	800	12.8614	24.3087	26.3609	21.177	7.27426
		Benzbromarone	4000	-7.96621	9.75818	2.45041	1.41413	8.90752
	N237A	DMSO	0	93.2898	107.628	99.0825	100	7.21286
		Benzbromarone	0.256	93.2263	109.522	115.481	106.076	11.5205
		Benzbromarone	1.28	116.151	103.489	96.2315	105.29	10.0811
		Benzbromarone	6.4	79.8626	83.5602	101.927	88.45	11.817
		Benzbromarone	32	78.8883	77.8205	71.5428	76.0839	3.96876
		Benzbromarone	160	34.1626	45.0192	47.0289	42.0702	6.92155
		Benzbromarone	800	16.434	16.1441	14.2741	15.6174	1.17232
		Benzbromarone	4000	8.77469	2.76579	1.39557	4.31202	3.92505

## Sheet: Figure4c
Figure 4c
Data are normalized to hURAT1WT
N = 3 technical replicates. (i - iii) represents technical repliactes per plate.
	I	II	III	Avrg	SD	P-value
hURAT1WT	103.693	101.147	95.1606	100	4.38014
M214S	176.505	185.517	144.112	168.711	21.7748	0.0023
F360T	84.737	80.792	60.5396	75.3562	12.9823	0.149
Figure 4d
Data are normalized to hURAT1WT
N = 3 technical replicates. (i - iii) represents technical repliactes per plate.
	I	II	III	Avrg	SD	P-value
hURAT1WT	100.691	90.7971	108.512	100	8.87773
M214S	159.821	147.816	167.647	158.428	9.98876	0.0003
F360T	104.109	103.605	113.797	107.17	5.74438	0.5123
Figure 4e
Data are normalized to hURAT1WT or hURAT1 mutants DMSO sample
N = 3 technical replicates. (i - iii) represents technical repliactes per plate.
hURAT1WT	Compound	Dose(nM)	I	II	III	Avrg	SD
	DMSO	0	110.713	107.327	81.9602	100	15.7144
	Verinurad	0.064	76.5011	116.758	91.6278	94.9622	20.3343
	Verinurad	0.32	94.7491	97.756	123.826	105.444	15.9907
	Verinurad	1.6	89.509	94.9031	85.8896	90.1006	4.53581
	Verinurad	8	94.0212	86.1346	79.6417	86.5992	7.20102
	Verinurad	40	35.3665	50.8026	37.9167	41.3619	8.2747
	Verinurad	200	20.089	20.0416	23.5222	21.2176	1.99595
	Verinurad	1000	11.6288	9.39364	0.32053	7.11432	5.9888
M214S	DMSO	0	108.764	102.541	88.6943	100	10.2735
	Verinurad	0.064	95.0574	128.809	98.3136	107.393	18.6181
	Verinurad	0.32	96.2787	103.05	133.882	111.07	20.0439
	Verinurad	1.6	113.648	99.154	76.8124	96.5382	18.5566
	Verinurad	8	85.0095	95.7983	84.8772	88.5617	6.26745
	Verinurad	40	23.7925	28.5076	31.2402	27.8468	3.76758
	Verinurad	200	7.33138	15.1867	16.3304	12.9495	4.89893
	Verinurad	1000	8.77042	7.38164	2.93222	6.36143	3.04988
F360T	DMSO	0	115.055	99.2455	85.6994	100	14.6924
	Verinurad	0.064	84.952	100.119	81.4318	88.8344	9.93032
	Verinurad	0.32	91.2297	107.577	100.917	99.9081	8.22043
	Verinurad	1.6	88.5391	75.4123	89.6801	84.5439	7.92871
	Verinurad	8	97.5823	83.4903	84.1753	88.416	7.94565
	Verinurad	40	58.6731	76.31	96.0977	77.0269	18.7226
	Verinurad	200	46.2141	66.8411	49.2872	54.1141	11.1285
	Verinurad	1000	15.812	28.3166	11.6683	18.5989	8.66704

## Sheet: Figure5
Figure 5h
Data are normalized to hURAT1WT
N = 3 technical replicates. (i - iii) represents technical repliactes per plate.
	I	II	III	Avrg	SD	P-value
hURAT1WT	92.08	116.86	91.05	99.9967	14.6132
R465A	3.99	7.66	5.9	5.85	1.83551	<0.0001
R284A	14.29	24.6	26.09	21.66	6.42594	0.0003
R487A	88.25	85.84	106.96	93.6833	11.5609	0.9935
K145A	137.18	172.23	216.38	175.263	39.687	0.004
R487A+K145A	28.55	35.15	31.39	31.6967	3.31067	0.001
Figure 5i
Data are normalized to hURAT1WT
N = 3 technical replicates. (i - iii) represents technical repliactes per plate.
	I	II	III	Avrg	SD	P-value
hURAT1WT	97.73	96.59	105.68	100	4.95194
R465A	78.33	75.03	73.56	75.64	2.44281	<0.0001
R284A	77.45	68.73	73.77	73.3167	4.37764	<0.0001
R487A	92.56	77.14	82.81	84.17	7.79944	0.0039
K145A	107.86	104.16	115.51	109.177	5.78842	0.1113
R487A+K145A	95.23	94.83	94.57	94.8767	0.332466	0.5737

## Sheet: FigureS1c-S1e
Figure S1c
Data are normalized to hURAT1WT or hURAT1EM without heating
N = 3 technical replicates. (i - iii) represents technical repliactes per plate.
	I	II	III	Avrg	SD	P-value
hURAT1WT	26.6	26.7	26.6	26.6333	0.057735
hURAT1EM	57.8	57.3	59	58.0333	0.873689	<0.0001
Figure S1e
Coomassie brilliant blue-stained SDS-PAGE gel

## Sheet: FigureS6d-S6e
Figure S6d
Data are normalized to hURAT1WT
N = 3 technical replicates. (i - iii) represents technical repliactes per plate.
	I	II	III	Avrg	SD	P-value
hURAT1WT	94.9459	96.3694	108.685	100	7.55469
Q473A	35.8345	35.8959	35.0384	35.5896	0.478331	<0.0001
M36T	67.4943	72.5381	73.2543	71.0956	3.13926	<0.0001
F241S	13.9601	16.4599	15.3519	15.2573	1.25259	<0.0001
Figure S6e
Data are normalized to hURAT1WT
N = 3 technical replicates. (i - iii) represents technical repliactes per plate.
	I	II	III	Avrg	SD	P-value
hURAT1WT	91.1773	90.3829	118.44	100	15.9743
Q473A	6.88873	26.7049	19.5662	17.72	10.0363	<0.0001
M36T	17.8971	39.3853	20.2949	25.8591	11.7752	0.0001
F241S	-3.01017	0.99622	2.10406	0.030038	2.69053	<0.0001

## Sheet: FigureS7j-S7k
Figure S7j
Data are normalized to hURAT1WT
N = 3 technical replicates. (i - iii) represents technical repliactes per plate.
	I	II	III	Avrg	SD	P-value
hURAT1WT	91.1773	90.3829	118.44	100	15.9743
Q473A	6.88873	26.7049	19.5662	17.72	10.0363	<0.0001
F364L	5.23281	16.8921	8.5951	10.24	6.00116	<0.0001
F449L	15.1422	27.3402	19.605	20.6958	6.17172	<0.0001
Figure S7k
Data are normalized to hURAT1WT
N = 3 technical replicates. (i - iii) represents technical repliactes per plate.
	I	II	III	Avrg	SD	P-value
hURAT1WT	94.9459	96.3694	108.685	100	7.55469
Q473A	35.8345	35.8959	35.0384	35.5896	0.478331	<0.0001
F364L	24.2526	27.4669	27.8856	26.535	1.98769	<0.0001
F449L	64.5358	65.589	72.8547	67.6598	4.52959	<0.0001
